# Supplementary material for: Screening of Four Microbes for Solid-State Fermentation of Hawk Tea to Improve Its Flavor: Electronic Nose/GC-MS/GC-IMS-Guided Selection
Source: Foods. 2026 Jan 15;15(2):324. doi: 10.3390/foods15020324 (PMC12840180; doi:10.3390/foods15020324)
Supplement: Supplementary file 1 [file foods-15-00324-s001.zip]

Archive with 1 entries (1 files):
- foods-4063190-supplementary.pdf
